# Supplementary material for: Prevalence and Awareness of Medication Overuse Headache among Undergraduate Students at the University of Belgrade
Source: Brain Sci. 2024 Sep 19;14(9):938. doi: 10.3390/brainsci14090938 (PMC11429653; doi:10.3390/brainsci14090938)
Supplement: Supplementary file 1 [file brainsci-14-00938-s001.zip]

Archive with 1 entries (1 files):
- brainsci-3108198-File S1.pdf
